# Supplementary material for: Community barcoding reveals little effect of ocean acidification on the composition of coastal plankton communities: Evidence from a long-term mesocosm study in the Gullmar Fjord, Skagerrak
Source: PLoS One. 2017 Apr 26;12(4):e0175808. doi: 10.1371/journal.pone.0175808 (PMC5405915; doi:10.1371/journal.pone.0175808)
Supplement: S1 Table — Columns A—E contain information about the sampling day, sampling method, sampled mesocosms and CO2 treatment. Columns F—P contain information about environmental variables. Columns Q—ACB contain OTU information. This data was used for adonis, PCA (Fig 3), nMDS (Fig 2) and RDA (Fig 4) analysis. (TXT) [file pone.0175808.s001.txt]

day	date	mesocosm	sample	CO2 treatment	chl_a	NO3_NO2	PO4	NH4	pCO2	sal	temp	pH	biomass microzooplankton	microzooplankton abundance	mesozooplankton abundance	5667	3460	552	2543	4687	3262	3488	4377	6180	3350	4467	3683	3864	479	488	210	3996	369	3612	4524	1520	5832	577	3167	4298	469	550	507	559	2260	2760	6344	3886	6155
17	26.03.2013	1	filter	ambient	891,266	6,94	0,69	0,09	372,08	29,035	2,26	8,059	1,255	520	21	3	0	0	0	0	0	0	0	1	1	0	0	0	0	0	0	0	0	0	0	0	0	0	0	0	0	0	0	0	0	0	0	0	0
17	26.03.2013	1	net	ambient	891,266	6,94	0,69	0,09	372,08	29,035	2,26	8,059	1,255	520	21	0	0	0	0	0	0	0	0	0	0	0	0	0	0	0	0	0	0	0	0	0	0	0	0	0	0	0	0	0	0	0	0	0	0
17	26.03.2013	5	filter	ambient	752,962	6,76	0,69	0,04	369,37	29,377	2,17	8,063	1,332	440	20	0	0	0	0	0	0	0	0	0	0	0	0	0	0	0	0	0	0	0	0	0	0	0	0	0	0	0	0	0	0	0	0	0	0
17	26.03.2013	5	net	ambient	752,962	6,76	0,69	0,04	369,37	29,377	2,17	8,063	1,332	440	20	0	0	0	0	0	0	0	0	0	0	0	0	0	0	0	0	0	0	0	0	0	0	0	0	0	0	0	0	0	0	0	0	36	0
17	26.03.2013	9	filter	ambient	733,814	6,64	0,69	0,03	366,4	29,378	2,14	8,066	1,09	460	25	0	0	0	0	0	0	0	0	2	0	0	0	0	0	0	0	0	0	0	0	0	0	0	0	0	0	0	0	0	0	0	0	0	0
17	26.03.2013	9	net	ambient	733,814	6,64	0,69	0,03	366,4	29,378	2,14	8,066	1,09	460	25	0	0	0	0	0	0	0	0	0	0	0	0	0	0	0	0	0	0	0	0	0	0	0	0	0	0	0	0	0	0	0	0	0	0
41	19.04.2013	1	filter	ambient	1471,735	0,05	0,03	0,03	282,14	29,051	4,63	8,171	4,795	2400	110	0	0	0	0	0	0	0	0	0	0	0	0	0	0	0	0	0	0	0	0	0	0	0	0	0	0	0	0	0	0	0	0	0	0
41	19.04.2013	1	net	ambient	1471,735	0,05	0,03	0,03	282,14	29,051	4,63	8,171	4,795	2400	110	0	0	0	0	0	0	0	0	0	0	0	0	0	0	0	0	0	0	0	0	0	0	0	0	0	0	0	0	0	0	0	0	0	0
41	19.04.2013	5	filter	ambient	870,784	0,09	0,17	0,27	343,13	29,392	4,66	8,097	5,966	3600	70	0	0	0	0	0	0	0	0	0	0	0	0	0	0	0	0	0	0	0	0	0	0	0	0	0	0	0	6	0	0	0	0	0	0
41	19.04.2013	5	net	ambient	870,784	0,09	0,17	0,27	343,13	29,392	4,66	8,097	5,966	3600	70	0	0	0	0	0	0	0	0	0	0	0	0	0	0	0	0	0	0	0	0	0	0	0	0	0	0	0	0	0	0	0	0	0	0
41	19.04.2013	9	filter	ambient	1094,801	0,11	0,07	0,34	304,72	29,388	4,68	8,143	12,336	7660	86	0	0	0	0	0	0	0	0	0	0	0	0	0	0	0	0	0	0	0	0	0	0	0	0	0	0	0	0	0	0	0	0	0	0
41	19.04.2013	9	net	ambient	1094,801	0,11	0,07	0,34	304,72	29,388	4,68	8,143	12,336	7660	86	0	0	0	0	0	0	0	0	0	0	0	0	0	0	0	0	0	0	0	0	0	0	0	0	0	0	0	0	0	0	0	0	0	0
65	13.05.2013	1	filter	ambient	2318,358	0	0	0,07	344,84	29,171	8,11	8,098	16,946	10100	86	0	0	0	0	0	0	0	0	0	0	0	0	0	0	0	0	0	0	0	0	0	0	0	0	0	0	0	0	0	0	0	0	0	0
65	13.05.2013	1	net	ambient	2318,358	0	0	0,07	344,84	29,171	8,11	8,098	16,946	10100	86	0	0	0	0	0	0	0	0	0	0	0	0	0	0	0	0	0	0	0	0	0	0	0	0	0	0	0	0	0	0	0	0	0	0
65	13.05.2013	5	filter	ambient	1449,547	0	0	0,11	391,32	29,531	8,06	8,05	27,444	7460	84	0	0	0	0	0	0	0	0	0	0	0	0	0	0	0	0	0	0	0	0	0	0	0	0	0	0	0	0	0	0	0	0	0	0
65	13.05.2013	5	net	ambient	1449,547	0	0	0,11	391,32	29,531	8,06	8,05	27,444	7460	84	0	0	0	0	0	0	0	0	0	0	0	0	0	0	0	0	0	0	0	0	0	0	0	0	0	0	0	0	0	0	0	0	0	0
65	13.05.2013	9	filter	ambient	1768,291	0	0	0,06	387,97	29,27	8,17	8,052	16,083	5640	93	0	0	0	0	0	0	0	0	0	0	0	0	0	0	0	0	0	0	0	0	0	3	0	0	0	0	0	0	0	0	0	0	0	0
65	13.05.2013	9	net	ambient	1768,291	0	0	0,06	387,97	29,27	8,17	8,052	16,083	5640	93	0	0	0	0	0	0	0	0	0	0	0	0	0	0	0	0	0	0	0	0	0	0	0	0	0	0	0	0	0	0	0	0	0	0
97	14.06.2013	1	filter	ambient	523,772	0	0	0,1	441,99	29,206	14,3	8,01	23,365	1980	11	0	0	0	0	1	0	0	0	0	0	0	0	0	0	0	0	0	0	0	0	4	2	0	6	0	0	0	0	0	32	0	0	0	0
97	14.06.2013	1	net	ambient	523,772	0	0	0,1	441,99	29,206	14,3	8,01	23,365	1980	11	0	0	0	0	0	0	0	0	0	0	0	0	0	0	0	0	0	0	0	0	0	0	0	0	0	0	0	0	0	0	0	0	0	0
97	14.06.2013	5	filter	ambient	386,535	0	0	0,03	495,85	29,579	14,2	7,966	39,509	7820	15	0	0	0	0	0	0	0	0	0	0	0	0	0	265	121	0	0	0	0	0	0	0	171	0	0	0	0	0	0	0	0	0	0	0
97	14.06.2013	5	net	ambient	386,535	0	0	0,03	495,85	29,579	14,2	7,966	39,509	7820	15	0	0	0	0	0	0	0	0	0	0	0	0	0	0	0	0	0	0	0	0	0	0	0	0	0	1	0	0	0	0	0	0	0	6
97	14.06.2013	9	filter	ambient	399,603	0	0	0,04	473,8	29,325	14,3	7,983	18,26	3980	12	0	0	0	0	0	0	0	0	0	0	0	0	0	0	0	0	0	0	0	11	0	0	6	0	0	0	0	0	0	1	0	0	0	0
97	14.06.2013	9	net	ambient	399,603	0	0	0,04	473,8	29,325	14,3	7,983	18,26	3980	12	0	0	0	0	0	0	0	0	0	0	0	0	0	0	0	0	0	0	0	0	0	0	0	0	0	0	0	0	0	0	0	0	0	0
17	26.03.2013	2	filter	high	773,337	6,62	0,69	0,05	649,35	29,278	2,2	7,837	1,46	780	23	0	0	0	0	0	0	0	0	0	0	0	0	0	0	0	0	0	0	0	0	0	0	0	0	0	0	0	0	0	0	0	0	0	0
17	26.03.2013	2	net	high	773,337	6,62	0,69	0,05	649,35	29,278	2,2	7,837	1,46	780	23	0	0	0	0	0	0	0	0	0	0	0	0	0	0	0	0	0	0	0	0	0	0	0	0	0	0	0	0	0	0	0	0	4	0
17	26.03.2013	4	filter	high	797,392	6,56	0,69	0,03	666,82	29,076	2,22	7,824	1,263	680	31	0	0	0	0	0	0	0	0	0	0	0	0	0	0	0	0	0	0	0	0	0	0	0	0	0	0	0	0	0	0	0	0	0	0
17	26.03.2013	4	net	high	797,392	6,56	0,69	0,03	666,82	29,076	2,22	7,824	1,263	680	31	0	0	0	0	0	0	0	0	0	0	0	0	0	0	0	0	0	0	0	0	0	0	0	0	0	0	0	0	0	0	0	0	0	0
17	26.03.2013	6	filter	high	824,541	6,65	0,7	0,04	669,14	29,224	2,18	7,824	2,994	980	29	0	0	0	0	0	0	0	0	0	0	0	0	0	0	0	0	0	0	0	0	0	0	0	0	0	0	0	0	0	0	0	0	0	0
17	26.03.2013	6	net	high	824,541	6,65	0,7	0,04	669,14	29,224	2,18	7,824	2,994	980	29	0	0	0	0	0	0	0	0	0	0	0	0	0	0	0	0	0	0	0	0	0	0	0	0	0	0	0	0	0	0	0	0	0	0
41	19.04.2013	2	filter	high	1192,035	0,08	0,1	0,18	484,99	29,296	4,65	7,961	6,361	3700	90	0	0	0	0	0	0	0	0	0	0	0	0	0	0	0	0	0	0	0	0	0	0	0	0	0	0	0	24	0	0	0	0	0	0
41	19.04.2013	2	net	high	1192,035	0,08	0,1	0,18	484,99	29,296	4,65	7,961	6,361	3700	90	0	0	0	0	0	0	0	0	0	0	0	0	0	0	0	0	0	0	0	0	0	0	0	0	0	0	0	0	0	0	0	0	0	0
41	19.04.2013	4	filter	high	2169,387	0,03	0,07	0,01	407,65	29,099	4,67	8,029	3,06	1940	110	0	0	0	0	0	0	0	0	0	0	0	0	0	0	0	0	0	1	0	0	0	0	0	0	0	0	0	0	0	0	0	0	0	0
41	19.04.2013	4	net	high	2169,387	0,03	0,07	0,01	407,65	29,099	4,67	8,029	3,06	1940	110	0	0	0	0	0	0	0	0	0	0	0	0	0	0	0	0	0	0	0	0	0	0	0	0	0	0	0	0	0	0	0	0	0	0
41	19.04.2013	6	filter	high	1383,409	0,05	0,11	0,08	471,6	29,237	4,67	7,972	7,609	4160	93	0	0	0	0	0	0	0	0	0	0	0	0	0	0	0	0	0	0	0	0	0	0	0	0	0	0	0	0	0	0	0	0	0	0
41	19.04.2013	6	net	high	1383,409	0,05	0,11	0,08	471,6	29,237	4,67	7,972	7,609	4160	93	0	0	0	0	0	0	0	0	0	0	0	0	0	0	0	0	0	0	0	0	0	0	0	0	0	0	0	0	0	0	0	0	0	0
65	13.05.2013	2	filter	high	1317,057	0	0	0,08	686,78	29,303	8,16	7,827	11,407	4760	90	0	0	0	0	0	0	0	0	0	0	0	0	0	0	0	0	0	0	0	0	0	0	0	0	0	0	0	0	0	0	0	0	0	0
65	13.05.2013	2	net	high	1317,057	0	0	0,08	686,78	29,303	8,16	7,827	11,407	4760	90	0	0	0	0	0	0	0	0	0	0	0	0	0	0	0	0	0	0	0	0	0	0	0	0	0	0	0	0	0	0	0	0	0	1
65	13.05.2013	4	filter	high	2057,699	0	0	0,05	617,43	29,223	8,13	7,87	8,053	5020	135	0	0	0	0	0	0	0	0	0	0	0	0	0	0	0	0	0	0	0	0	0	0	0	0	0	0	0	0	0	0	0	0	0	0
65	13.05.2013	4	net	high	2057,699	0	0	0,05	617,43	29,223	8,13	7,87	8,053	5020	135	0	0	0	0	0	0	0	0	0	0	0	0	0	0	0	0	0	0	0	0	0	0	0	0	0	0	0	0	0	0	0	0	0	0
65	13.05.2013	6	filter	high	2239,472	0	0	0,03	632,88	29,357	8,07	7,86	9,3	3700	123	0	0	0	0	0	0	0	0	0	0	0	0	0	0	0	0	0	0	0	0	0	0	0	0	0	0	0	0	0	0	0	0	0	0
65	13.05.2013	6	net	high	2239,472	0	0	0,03	632,88	29,357	8,07	7,86	9,3	3700	123	0	0	0	0	0	0	0	0	0	0	0	0	0	0	0	0	0	0	0	0	0	0	0	0	0	0	0	0	0	0	0	0	0	0
97	14.06.2013	2	filter	high	513,051	0	0	0,09	903,5	29,353	14,3	7,729	41,736	12640	11	0	0	0	0	0	0	0	0	0	0	0	0	0	6	1	0	0	0	55	0	0	0	0	2	0	0	0	0	0	0	0	0	0	0
97	14.06.2013	2	net	high	513,051	0	0	0,09	903,5	29,353	14,3	7,729	41,736	12640	11	0	0	0	0	0	0	0	0	0	0	0	0	0	0	0	0	0	0	0	0	0	0	0	0	0	0	0	0	0	0	0	0	0	0
97	14.06.2013	4	filter	high	388,615	0	0	0,09	889,72	29,28	14,3	7,735	21,942	2080	7	0	0	0	0	0	0	0	0	0	0	0	0	0	0	0	0	0	0	0	0	0	0	0	0	0	0	0	0	0	0	0	0	0	0
97	14.06.2013	4	net	high	388,615	0	0	0,09	889,72	29,28	14,3	7,735	21,942	2080	7	0	0	0	0	0	0	0	0	0	0	0	0	0	0	0	0	0	0	0	0	0	0	0	0	0	0	0	0	0	0	0	0	0	0
97	14.06.2013	6	filter	high	469,955	0	0	0,11	904,11	29,406	14,3	7,729	59,093	4260	11	0	0	0	0	0	0	0	0	0	0	0	0	0	0	0	0	1	0	0	0	49	0	0	0	0	0	0	0	1	0	0	0	0	0
97	14.06.2013	6	net	high	469,955	0	0	0,11	904,11	29,406	14,3	7,729	59,093	4260	11	0	0	0	0	0	0	0	0	0	0	0	0	0	0	0	0	0	0	0	0	0	0	0	0	0	0	0	0	0	0	0	0	0	0
17	26.03.2013	0	filter	fjord	1022,369	2,04	0,25	0,01	250,31	27,333	2,45	8,209				8	19	5	24	11	22	10	11	0	0	1	0	0	0	0	0	0	0	0	0	0	0	0	0	0	0	0	0	0	0	0	0	0	0
17	26.03.2013	0	net	fjord	1022,369	2,04	0,25	0,01	250,31	27,333	2,45	8,209				0	3	0	7	0	9	16	1	0	0	0	0	0	0	0	2	0	0	0	0	0	0	0	0	0	0	0	0	0	0	0	0	0	0
41	19.04.2013	0	filter	fjord	490,143	0,39	0,04	0,18	287,73	23,217	4,73	8,159				0	0	0	0	0	0	0	0	0	0	17	0	0	0	0	0	4	0	0	0	0	0	0	0	0	0	0	0	0	0	15	3	0	0
41	19.04.2013	0	net	fjord	490,143	0,39	0,04	0,18	287,73	23,217	4,73	8,159				0	0	0	0	0	0	0	0	0	0	0	0	0	0	0	179	0	0	0	0	0	0	0	0	0	0	0	0	0	0	0	0	0	0
65	13.05.2013	0	filter	fjord	814,887	0	0	0,42	325,07	26,787	8,01	8,111				0	0	4	0	0	0	0	0	0	0	0	39	0	0	0	0	0	0	0	0	0	0	0	0	5	0	0	0	0	0	1	0	0	0
65	13.05.2013	0	net	fjord	814,887	0	0	0,42	325,07	26,787	8,01	8,111				0	0	0	0	0	0	0	0	0	0	0	0	0	0	0	0	0	0	0	0	0	0	0	0	0	0	0	0	0	0	0	0	0	0
97	14.06.2013	0	filter	fjord	1117,256	0	0	0,04	335,24	25,415	14,8	8,114				0	0	0	0	0	0	0	0	0	13	0	167	4	0	0	0	0	413	2	1	0	0	0	0	10	0	15	0	128	0	0	8	0	0
97	14.06.2013	0	net	fjord	1117,256	0	0	0,04	335,24	25,415	14,8	8,114				0	0	0	0	0	0	0	0	0	0	0	0	30	0	0	0	0	0	0	0	0	0	0	0	0	52	24	0	0	0	0	0	0	0
[truncated: 706 more columns]
