# Supplementary material for: Community barcoding reveals little effect of ocean acidification on the composition of coastal plankton communities: Evidence from a long-term mesocosm study in the Gullmar Fjord, Skagerrak
Source: PLoS One. 2017 Apr 26;12(4):e0175808. doi: 10.1371/journal.pone.0175808 (PMC5405915; doi:10.1371/journal.pone.0175808)
Supplement: S2 Table — Columns A—E contain information about the sampling day, sampling method, sampled mesocosms and CO2 treatment. Columns F—AN contain OTU information. This data was used for adonis analysis. (TXT) [file pone.0175808.s002.txt]

day	date	mesocosm	sample	CO2 treatment	18	10	22	4	1	9	90	3	28	34	71	12	15	38	8	2	13	6	19	16	51	77	57	91	9	21	6	17	59	11	32	86	49	17	69
17	26.03.2013	1	filter	ambient	23	0	19	1	29	48	1	16	1	10	6	7	3	6	4	0	0	1	6	2	0	0	0	0	0	0	0	0	0	0	0	0	0	0	0
17	26.03.2013	1	net	ambient	0	0	0	0	0	0	0	0	0	0	0	0	0	0	0	0	0	0	0	0	0	0	3	0	0	0	0	0	0	0	0	0	0	0	0
17	26.03.2013	5	filter	ambient	0	0	1	2	5	3	2	6	1	6	0	1	0	0	1	0	0	0	1	0	1	0	1	0	0	0	0	0	0	0	0	0	0	0	0
17	26.03.2013	5	net	ambient	0	0	0	0	0	0	0	0	0	0	0	0	0	0	0	0	0	0	0	0	0	0	2	0	0	0	0	0	0	0	0	0	0	0	0
17	26.03.2013	9	filter	ambient	3	0	3	0	3	9	0	3	0	2	1	0	0	0	1	0	0	0	0	0	0	0	0	0	0	0	0	0	0	0	0	0	0	0	0
41	19.04.2013	1	filter	ambient	4	26	0	21	6	2	0	75	0	0	1	31	0	0	0	2	2	1	1	0	0	0	0	0	0	0	0	0	0	0	0	0	0	0	0
41	19.04.2013	5	filter	ambient	0	0	0	3	1	1	0	8	0	0	0	0	0	0	0	1	0	0	0	0	0	0	0	0	0	0	0	0	0	0	0	0	0	0	0
41	19.04.2013	5	net	ambient	0	0	0	0	0	0	0	0	0	0	0	0	0	0	0	0	0	0	0	0	0	0	1	0	2	0	0	4	0	0	0	0	0	1	0
41	19.04.2013	9	filter	ambient	0	32	0	50	83	0	0	238	0	0	0	6	0	0	2	2	4	4	1	1	0	1	0	0	0	0	0	0	0	0	0	0	0	0	0
41	19.04.2013	9	net	ambient	0	0	0	0	0	0	0	0	0	0	0	0	0	0	0	0	0	0	0	0	0	0	0	0	1	0	0	0	0	0	0	0	0	0	0
65	13.05.2013	1	filter	ambient	1	0	0	2	174	0	0	2	0	0	3	0	0	0	3	83	2	0	0	0	0	2	0	0	0	0	0	0	0	0	0	0	0	0	4
65	13.05.2013	1	net	ambient	0	0	0	0	0	0	0	0	0	0	0	0	0	0	0	0	0	0	0	0	0	0	0	0	0	0	50	13	0	0	0	0	0	5	0
65	13.05.2013	5	filter	ambient	0	0	0	0	145	0	0	6	0	0	2	1	0	0	0	113	2	0	1	1	0	1	0	0	0	0	0	0	12	0	0	0	4	0	0
65	13.05.2013	5	net	ambient	0	0	0	1	0	0	0	0	0	0	0	0	0	0	0	0	0	1	0	0	0	0	1	0	0	0	3	1	0	0	0	0	0	1	0
65	13.05.2013	9	filter	ambient	0	0	0	1	58	0	0	1	0	0	3	0	0	0	1	28	0	0	0	0	0	1	0	0	0	0	0	0	0	0	0	0	0	0	0
97	14.06.2013	1	filter	ambient	0	0	0	0	1	0	0	0	0	0	0	0	0	0	0	0	0	0	0	0	0	0	0	0	0	0	0	0	0	1	4	0	0	0	0
97	14.06.2013	5	filter	ambient	0	0	0	0	45	0	0	0	0	0	0	0	0	0	0	1	0	0	0	0	0	0	0	0	0	0	0	0	0	0	0	0	0	0	0
97	14.06.2013	5	net	ambient	0	0	0	0	0	0	0	0	0	0	0	0	0	0	0	0	0	0	0	0	0	0	3	0	0	0	0	1	0	0	0	0	0	3	0
97	14.06.2013	9	filter	ambient	0	0	0	0	0	0	0	0	0	0	0	0	0	0	0	0	0	0	0	0	0	0	0	0	0	0	0	0	0	0	0	0	0	0	1
17	26.03.2013	2	filter	high	14	0	8	1	22	12	0	6	14	0	2	0	2	0	4	0	0	0	0	2	0	1	0	0	0	0	0	0	0	0	0	0	0	0	0
17	26.03.2013	4	filter	high	34	0	3	3	33	25	1	16	3	2	7	1	3	1	4	0	1	0	1	4	0	0	0	0	0	0	0	0	0	0	0	0	0	0	0
17	26.03.2013	6	filter	high	1	0	2	0	5	2	0	1	1	0	1	0	0	2	2	0	0	0	0	0	0	1	0	0	0	0	0	0	0	0	0	0	0	0	0
41	19.04.2013	2	filter	high	1	0	0	3	2	1	0	24	0	0	1	0	1	0	0	0	1	0	0	0	0	0	0	0	0	0	0	0	0	0	0	0	0	0	0
41	19.04.2013	2	net	high	0	0	0	0	0	0	0	0	0	0	0	0	0	0	0	0	0	0	0	0	0	0	1	0	35	0	0	12	0	0	0	0	0	5	0
41	19.04.2013	4	filter	high	0	1	0	14	3	0	0	23	0	0	0	0	0	0	0	0	0	0	0	0	0	0	0	0	0	0	0	0	0	0	0	0	0	0	0
41	19.04.2013	6	filter	high	0	1	0	1	1	0	0	1	0	0	0	0	0	0	0	0	0	0	0	0	0	0	0	0	0	0	0	0	0	0	0	0	0	0	0
41	19.04.2013	6	net	high	0	0	0	0	0	0	0	0	0	0	0	0	0	0	0	0	0	0	0	0	0	0	1	0	10	0	0	5	0	0	0	0	0	0	0
65	13.05.2013	2	filter	high	0	0	0	0	4	0	0	1	0	0	0	0	0	0	0	15	0	0	0	0	0	0	0	0	0	0	0	0	0	0	0	0	1	0	0
65	13.05.2013	4	filter	high	0	0	0	0	10	0	0	0	0	0	0	0	0	0	0	2	0	0	0	0	0	0	0	0	0	0	0	0	0	0	0	0	0	0	0
65	13.05.2013	6	filter	high	0	0	0	0	90	0	0	1	0	0	7	0	0	0	5	51	0	0	0	1	0	2	0	0	0	0	0	0	0	0	0	0	0	0	0
97	14.06.2013	2	filter	high	0	0	0	0	22	0	0	0	0	0	0	0	0	0	0	0	0	0	0	0	0	0	0	0	0	0	0	0	0	0	6	0	0	0	1
97	14.06.2013	4	filter	high	0	0	0	0	0	0	0	0	0	0	0	0	0	0	0	0	0	0	0	0	0	0	0	0	0	0	0	0	0	18	3	0	0	0	0
97	14.06.2013	4	net	high	0	0	0	0	0	0	0	0	0	0	0	0	0	0	0	0	0	1	0	0	0	0	1	0	0	0	0	3	0	0	5	0	1	4	0
97	14.06.2013	6	filter	high	0	0	0	0	4	0	0	0	0	0	0	0	0	0	0	0	0	0	0	0	0	0	0	0	0	0	0	0	0	0	0	0	0	0	0
17	26.03.2013	10	filter	fjort	1	0	0	17	0	76	0	25	0	0	1	0	0	0	2	0	1	0	0	0	1	1	0	0	0	0	0	0	0	0	0	0	0	0	0
41	19.04.2013	10	filter	fjort	5	0	0	10	1	51	4	8	0	0	1	1	0	0	1	0	0	0	0	1	2	2	0	0	0	0	0	0	0	0	0	0	0	0	0
65	13.05.2013	10	filter	fjort	1	0	0	0	43	0	2	1	0	0	3	1	0	0	10	0	0	0	1	1	6	0	0	0	0	0	0	0	0	0	0	0	0	0	0
97	14.06.2013	10	filter	fjort	0	0	0	0	0	0	0	0	0	0	0	0	0	0	0	0	0	0	0	0	0	0	0	0	0	0	0	0	0	0	0	5	0	0	0
97	14.06.2013	10	net	fjort	0	0	0	0	0	0	0	0	0	0	0	0	0	0	0	0	0	0	0	0	0	0	0	5	0	36	0	0	0	0	0	0	0	0	0
